# Supplementary material for: Do Triathletes Periodize Their Diet and Do Their Mineral Content, Body Composition and Aerobic Capacity Change during Training and Competition Periods?
Source: Nutrients. 2022 Dec 20;15(1):6. doi: 10.3390/nu15010006 (PMC9824709; doi:10.3390/nu15010006)
Supplement: Supplementary file 1 [file nutrients-15-00006-s001.zip]

Archive with 1 entries (1 files):
- nutrients-2103252-supplementary.pdf
